# Supplementary material for: Functional Stratification and Postoperative Outcomes in Endobronchial Tumor Surgery: A Dedicated Center Experience
Source: J Clin Med. 2026 Jul 17;15(14):5605. doi: 10.3390/jcm15145605 (PMC13412668; doi:10.3390/jcm15145605)
Supplement: Supplementary file 1 [file jcm-15-05605-s001.zip]

Archive with 1 entries (1 files):
- jcm-4394091-supplementary.pdf
